# Supplementary material for: Quercetin Induces Mitochondrial Apoptosis and Downregulates Ganglioside GD3 Expression in Melanoma Cells
Source: Int J Mol Sci. 2024 May 9;25(10):5146. doi: 10.3390/ijms25105146 (PMC11121576; doi:10.3390/ijms25105146)
Supplement: Supplementary file 1 [file ijms-25-05146-s001.zip]

Archive with 1 entries (1 files):
- ijms-2983128-supplementary.pdf
